# Supplementary material for: Free Fatty Acid Species Differentially Modulate the Inflammatory Gene Response in Primary Human Skeletal Myoblasts
Source: Biology (Basel). 2021 Dec 12;10(12):1318. doi: 10.3390/biology10121318 (PMC8698660; doi:10.3390/biology10121318)
Supplement: Supplementary file 1 [file biology-10-01318-s001.zip]

Archive with 1 entries (1 files):
- biology-1492887-supplementary.pdf
